# Supplementary material for: Intracellular expression of FLT3 in Purkinje cells: implications for adoptive T-cell therapies
Source: Leukemia. 2019 Jan 3;33(4):1039–43. doi: 10.1038/s41375-018-0330-7 (PMC6484709; doi:10.1038/s41375-018-0330-7)
Supplement: Supplementary file 6 — Supplementary table 1 [file 41375_2018_330_MOESM6_ESM.xlsx]

## Sheet: Sheet1
Supplementary table 1: Dominant TCR α and β rearrangements identified by sequencing the 5’RACE-PCR products.
TCR	Percentage	TCRα/β V/D/J genes			CDR3
TCR-6780	0.55	TRAV12-1*01	TRAJ26*01		CVVNMDYGQNFVF
	0.6	TRBV5-6*01	TRBJ2-1*01	TRBD2*01	CASSLEAGYNEQFF
TRC-6782	0.91	TRAV12-2*02	TRAJ26*01		CAVDNYGQNFVF
	0.94	TRBV12-3*01	TRBJ2-3*01	TRBD2*02	CASSFGRLDTQYF
